# Supplementary material for: Microfluidic particle dam for direct visualization of SARS-CoV-2 antibody levels in COVID-19 vaccinees
Source: Sci Adv. 2022 Jun 3;8(22):eabn6064. doi: 10.1126/sciadv.abn6064 (PMC9166397; doi:10.1126/sciadv.abn6064)
Supplement: Supplementary file 2 — Movies S1 to S4 [file sciadv.abn6064_movies_s1_to_s4.zip]

Archive with 4 entries (4 files):
- sciadv.abn6064_movie_s1.mp4
- sciadv.abn6064_movie_s2.mp4
- sciadv.abn6064_movie_s3.mp4
- sciadv.abn6064_movie_s4.mp4
